# Supplementary material for: The platelet receptor CLEC-2 blocks neutrophil mediated hepatic recovery in acetaminophen induced acute liver failure
Source: Nat Commun. 2020 Apr 22;11:1939. doi: 10.1038/s41467-020-15584-3 (PMC7176690; doi:10.1038/s41467-020-15584-3)
Supplement: Supplementary file 3 — Source Data [file 41467_2020_15584_MOESM3_ESM.xlsx]

## Sheet: Figure 1
cells/gm	KC				IM
Uninjured	13855.9	12331.5	46342.3		47325.4	34961.9	68773.6
APAP	91137.2	124392	170526	186888	163927	268680	38742.1	234074
Figure 1d
Normal liver	APAP injured
0.000101	0.00168
0.00099	0.00119
2.78e-05	0.00137
0.000365	0.00171
Figure 1e

## Sheet: Figure 2
ALT IU/L	Control										CLEC-2 deficient
24 hours	2000	4140	1839	1973	4244	3587	1442	848			7640		7240	3589	1966	621	1837
48 hours	1438	1283	6590	6560	2583	7640	5760	3757					308	302	202			656
72 hours	206	136	252	257	264	231					78	178	54	36	215	122	76
uninjured control	46	74	55	48	20						22	21	39	47	46
Figure 2a
ALT IU/L	control										CLEC-2 deficient
6h	1351	1000	2213	1071	26						1080	1308	60
24h	4232	3060	7580	12200	4644	5298	264	510			53	69	670	476	18	12	18	39
48h	853	1840	1100								47	57	100	112
PBS	39	47	46								20	19	21	22
Figure 2b
Control	CLEC-2 deficient
2.55	0.405
2.425	0.375
2.949	1.044
3.422	0.298
3.151	0.748
1.854	0.406
3.522	0.903
1.838	0.851
Figure 2e

## Sheet: Figure 3
ALT IU/L	Wild type/control AB								pdpn AB/vav1cre
AB	4510	899	2484	7639	743	824			146	145	578	213	108
PDPN deficient	4510	899	2484	7639	4232	3060	7580	12200	4868	198	143	29
AB	6590	6560	2583	7640	5760	3757			1027	497	385	495	415	774
PDPN deficient	8980	10620		4340	7640	5760	3757		4958	2722	3492	3780			3757
Figure 3a

## Sheet: Figure 4
Neuts/gm liver	Control or control AB treated WT mice												CLEC-2 or podoplanin deficient
CLEC-2 deficient	37121	31228.3	26248.3	140198	17069.7	19130.1	40002.6	14420.6					119543	91443.2	285323	121667	95748.4	109539
Anti-PDPN AB	1702.58	902.677	706.301	757.803	1911.11								38039.1	25375.5	47788.7	25412.3	15637.1	23692.2
PDPN deficient	17069.7	19130.1	40002.6	14420.6									27840.3	73717.8	103369	38423.6
CLEC-2 deficient	68428.7	107488	77936.9	74319.6	83500	31783.8								83509.9	164213	126932	90437
Anti-PDPN AB	17496.7	3742.28	24436.8	20540.6	3601.44									139744	151777	304984	34454.3	64214.1	88157.2	22249.9	13101	17887.2	32929.2	18828.7
PDPN deficient	1707.21	13806.4	9524.44	68428.7	107488	77936.9	74319.6	83500	31783.8					113803	13912.5	28022.1		359758
Figure 4b
WId type	CLEC-2 deficient
66.9	81.2
33.6	88.9
50.5	73.3
Figure 4d
cells/gm	CLEC-2 deficient								CLEC-2 deficient + neutrophil depleting AB
CCl4	119543	91443.2	285323	121667	95748.4	109539			2026.9	1659.77	4144.49
APAP	83509.9	164213	126932	90437					992.654	3208.9	4565.62	25952.4
Figure 4e
CLEC-2 deficient	CLEC-2 deficient + AB
1.68	0.88
1.99	1
1.65	0.4
	0.46
	0.85
Figure 4f
CLEC-2 deficient	CLEC-2 deficient+ AB
308	4741
302	362
202	3493
2583	1313
656
Figure 4g

## Sheet: Figure 5
WT platelets	CLEC-2 deficient platelets
26.0917	52.9511
19.5637	44.8408
47.9909	63.3945
46.3093	40.0346
31.6402
Figure 5a
Uninjured	WT+APAP	CLEC-2 deficient+
4.73	41.19	38.23
11.45	43.53	33.46
32.29	40.65	46.25
	50.4	44.4
Figure 5b
WT	CLEC2 def
9638.93	35405.1
2552.46	44514.1
10758.7	63184.8
18445	12294.2
Figure 5c
24hr WT	24 hr KO
163.209	624.41
102.298	412.057
281.571	571.237
155.643	516.654
205.233	714.976
	812.701
Figure 5d
WT	CLEC-2 deficient	CLEC-2 deficient + AB
1438	308	3824
1283	302	4050
6590	202	3767
6560	656	4200
2583
7640
5760
3757
Figure 5e
WT	CLEC-2 deficient	CLEC-2 deficient + Etanercept AB
37121	87027.7	7084.28
31228.3	57255.5	3375.03
26248.3	119543	19061.8
140198	91443.2	13823.6
17069.7	285323
19130.1	121667
40002.6	95748.4
14420.6	109539
Figure 5f

## Sheet: Supplementary 6
CCl4-CD45cells/gm
24 hrs				48hrs				72nrs
Wild Type	CLEC-2 deficient			Wild Type	CLEC-2 deficient			Wild Type	CLEC-2 deficient
268479	479642			152511	428642			358488	181093
283422	324548			323054	350196			670709	919940
308710	887597			302476	817773			536611	436555
362886	875705			2682510	362296			245674	367832
513744	920023			765796	1014494			253620	316289
605852	898060			736799	672617			391726	578102
634683	795891			2073667	575268			1444415	593697
847720	588947			262589	1104303			478641	205378
331670	1048444				669607			127980	520031
					1021672			482112	627724
								401813	603682
								432458	515350
								598682	730062
								217458	400032
APAP-CD45cells/gm
24hrs-APAP-CD45cells/gm				48hrs-APAP-CD45cells/gm				CD45-CCl4-48hrs
Wild Type	CLEC-2 deficient			Wild Type	CLEC-2 deficient			Wild Type	Podoplanin deficient
359964	463137			384933	318262			458836	337633
494522	454574			369699	487892			490666	506972
408254	660171			334654				1315042	2060392
396221	431150							257325	1232446
								429808	220459
								639190	696467
								772948	1194110
								242397	468997
24 hrs APAP				48hrs CCl4				24hrs APAP
Control AB	anti-PDPN AB			Control AB	anti-PDPN AB			Wild Type	Podoplanin deficient
188471	796470			458836	660853			44682.4	313711
409133	258141			490666	1200498			123477	118637
263255	234058			1315042	257891			95984.3	222265
758759	295387			257325	340752			124210	151090
516227	914322			429808	359324			138188	540949
453329	249449			639190	267583			307399	902454
				772948				359964	242109
				242397				494522	335639
								408254	146178
								396221	463105

## Sheet: Supplementary 7
7b-Ki67
Control	CLEC-2 deficient
1	0
0	5
0	0
0	6
0	16
6	0
3	0
5	2
5	0
3	0

## Sheet: Supplementary 8
Figure 8b
Macrophages only	Macrophages with LPS
0.16053	46.6778
2.73754	136.76
15.7378	148.741
	55.8099
	110.33
	87.6754
